# Supplementary material for: Behavior change communication activities improve infant and young child nutrition knowledge and practice of neighboring non-participants in a cluster-randomized trial in rural Bangladesh
Source: PLoS One. 2017 Jun 21;12(6):e0179866. doi: 10.1371/journal.pone.0179866 (PMC5479588; doi:10.1371/journal.pone.0179866)
Supplement: S1 Logfile — (LOG) [file pone.0179866.s005.log]

. 
. ************************************************************************************************************
. *** PAPER TABLE 1: Unadjusted mean characteristics of children, mothers, households by neighbor status
. *** T-tests of difference by neighbor status
. ************************************************************************************************************
. local pt1_var child_age_mo male_child fem_any_school fem_hh hh_any_school improved_wall electricity

. 
. foreach x of local pt1_var {
  2.         display ""
  3.         display "*** `x'"
  4.         sum `x' if bcc==1
  5.         sum `x' if bcc==0
  6.         reg `x' bcc
  7.         }

*** child_age_mo

    Variable |        Obs        Mean    Std. Dev.       Min        Max
-------------+---------------------------------------------------------
child_age_mo |        300    10.44333    6.320333          0         23

    Variable |        Obs        Mean    Std. Dev.       Min        Max
-------------+---------------------------------------------------------
child_age_mo |        600    10.38667    6.187161          0         23

      Source |       SS           df       MS      Number of obs   =       900
-------------+----------------------------------   F(1, 898)       =      0.02
       Model |  .642222222         1  .642222222   Prob > F        =    0.8977
    Residual |    34874.33       898  38.8355568   R-squared       =    0.0000
-------------+----------------------------------   Adj R-squared   =   -0.0011
       Total |  34874.9722       899  38.7930725   Root MSE        =    6.2318

------------------------------------------------------------------------------
child_age_mo |      Coef.   Std. Err.      t    P>|t|     [95% Conf. Interval]
-------------+----------------------------------------------------------------
         bcc |   .0566667   .4406561     0.13   0.898     -.808169    .9215024
       _cons |   10.38667   .2544129    40.83   0.000     9.887354    10.88598
------------------------------------------------------------------------------

*** male_child

    Variable |        Obs        Mean    Std. Dev.       Min        Max
-------------+---------------------------------------------------------
  male_child |        300    .4666667    .4997212          0          1

    Variable |        Obs        Mean    Std. Dev.       Min        Max
-------------+---------------------------------------------------------
  male_child |        600          .5    .5004172          0          1

      Source |       SS           df       MS      Number of obs   =       900
-------------+----------------------------------   F(1, 898)       =      0.89
       Model |  .222222222         1  .222222222   Prob > F        =    0.3462
    Residual |  224.666667       898  .250185598   R-squared       =    0.0010
-------------+----------------------------------   Adj R-squared   =   -0.0001
       Total |  224.888889       899  .250154493   Root MSE        =    .50019

------------------------------------------------------------------------------
  male_child |      Coef.   Std. Err.      t    P>|t|     [95% Conf. Interval]
-------------+----------------------------------------------------------------
         bcc |  -.0333333   .0353685    -0.94   0.346    -.1027478    .0360811
       _cons |         .5     .02042    24.49   0.000     .4599235    .5400765
------------------------------------------------------------------------------

*** fem_any_school

    Variable |        Obs        Mean    Std. Dev.       Min        Max
-------------+---------------------------------------------------------
fem_any_sc~l |        300         .77    .4215357          0          1

    Variable |        Obs        Mean    Std. Dev.       Min        Max
-------------+---------------------------------------------------------
fem_any_sc~l |        600         .76    .4274395          0          1

      Source |       SS           df       MS      Number of obs   =       900
-------------+----------------------------------   F(1, 898)       =      0.11
       Model |         .02         1         .02   Prob > F        =    0.7397
    Residual |      162.57       898  .181035635   R-squared       =    0.0001
-------------+----------------------------------   Adj R-squared   =   -0.0010
       Total |      162.59       899  .180856507   Root MSE        =    .42548

------------------------------------------------------------------------------
fem_any_sc~l |      Coef.   Std. Err.      t    P>|t|     [95% Conf. Interval]
-------------+----------------------------------------------------------------
         bcc |        .01   .0300862     0.33   0.740    -.0490474    .0690474
       _cons |        .76   .0173703    43.75   0.000      .725909     .794091
------------------------------------------------------------------------------

*** fem_hh

    Variable |        Obs        Mean    Std. Dev.       Min        Max
-------------+---------------------------------------------------------
      fem_hh |        300         .04    .1962866          0          1

    Variable |        Obs        Mean    Std. Dev.       Min        Max
-------------+---------------------------------------------------------
      fem_hh |        600        .055    .2281705          0          1

      Source |       SS           df       MS      Number of obs   =       900
-------------+----------------------------------   F(1, 898)       =      0.95
       Model |        .045         1        .045   Prob > F        =    0.3309
    Residual |      42.705       898  .047555679   R-squared       =    0.0011
-------------+----------------------------------   Adj R-squared   =   -0.0001
       Total |       42.75       899  .047552836   Root MSE        =    .21807

------------------------------------------------------------------------------
      fem_hh |      Coef.   Std. Err.      t    P>|t|     [95% Conf. Interval]
-------------+----------------------------------------------------------------
         bcc |      -.015   .0154201    -0.97   0.331    -.0452636    .0152636
       _cons |       .055   .0089028     6.18   0.000     .0375273    .0724727
------------------------------------------------------------------------------

*** hh_any_school

    Variable |        Obs        Mean    Std. Dev.       Min        Max
-------------+---------------------------------------------------------
hh_any_sch~l |        300         .63     .483611          0          1

    Variable |        Obs        Mean    Std. Dev.       Min        Max
-------------+---------------------------------------------------------
hh_any_sch~l |        600    .5766667    .4944995          0          1

      Source |       SS           df       MS      Number of obs   =       900
-------------+----------------------------------   F(1, 898)       =      2.36
       Model |  .568888889         1  .568888889   Prob > F        =    0.1248
    Residual |  216.403333       898  .240983667   R-squared       =    0.0026
-------------+----------------------------------   Adj R-squared   =    0.0015
       Total |  216.972222       899  .241348412   Root MSE        =     .4909

------------------------------------------------------------------------------
hh_any_sch~l |      Coef.   Std. Err.      t    P>|t|     [95% Conf. Interval]
-------------+----------------------------------------------------------------
         bcc |   .0533333   .0347119     1.54   0.125    -.0147926    .1214593
       _cons |   .5766667   .0200409    28.77   0.000     .5373341    .6159992
------------------------------------------------------------------------------

*** improved_wall

    Variable |        Obs        Mean    Std. Dev.       Min        Max
-------------+---------------------------------------------------------
improved_w~l |        300    .6766667    .4685303          0          1

    Variable |        Obs        Mean    Std. Dev.       Min        Max
-------------+---------------------------------------------------------
improved_w~l |        600    .6966667    .4600815          0          1

      Source |       SS           df       MS      Number of obs   =       900
-------------+----------------------------------   F(1, 898)       =      0.37
       Model |         .08         1         .08   Prob > F        =    0.5413
    Residual |      192.43       898  .214287305   R-squared       =    0.0004
-------------+----------------------------------   Adj R-squared   =   -0.0007
       Total |      192.51       899  .214137931   Root MSE        =    .46291

------------------------------------------------------------------------------
improved_w~l |      Coef.   Std. Err.      t    P>|t|     [95% Conf. Interval]
-------------+----------------------------------------------------------------
         bcc |       -.02   .0327328    -0.61   0.541    -.0842417    .0442417
       _cons |   .6966667   .0188983    36.86   0.000     .6595767    .7337566
------------------------------------------------------------------------------

*** electricity

    Variable |        Obs        Mean    Std. Dev.       Min        Max
-------------+---------------------------------------------------------
 electricity |        300         .26    .4393671          0          1

    Variable |        Obs        Mean    Std. Dev.       Min        Max
-------------+---------------------------------------------------------
 electricity |        600    .2983333    .4579083          0          1

      Source |       SS           df       MS      Number of obs   =       900
-------------+----------------------------------   F(1, 898)       =      1.44
       Model |  .293888889         1  .293888889   Prob > F        =    0.2305
    Residual |  183.318333       898  .204140683   R-squared       =    0.0016
-------------+----------------------------------   Adj R-squared   =    0.0005
       Total |  183.612222       899  .204240514   Root MSE        =    .45182

------------------------------------------------------------------------------
 electricity |      Coef.   Std. Err.      t    P>|t|     [95% Conf. Interval]
-------------+----------------------------------------------------------------
         bcc |  -.0383333   .0319484    -1.20   0.231    -.1010357     .024369
       _cons |   .2983333   .0184454    16.17   0.000     .2621321    .3345345
------------------------------------------------------------------------------

. 
. ************************************************************************************************************
. *** PAPER TABLE 2: Unadjusted mean values of outcome variables for non-BCC neighbors
. ************************************************************************************************************
. local pt2_var iycf_total grain legume_nut dairy flesh egg vitamin_a fruit_veg min_meal_freq_bf min_diet_div mi
> n_ac_diet_bf yest_water yest_liquid ever_water ever_liquid

. 
. foreach x of local pt2_var {
  2.         sum `x' if bcc==0
  3.         }

    Variable |        Obs        Mean    Std. Dev.       Min        Max
-------------+---------------------------------------------------------
  iycf_total |        600       8.635    1.587233          4         13

    Variable |        Obs        Mean    Std. Dev.       Min        Max
-------------+---------------------------------------------------------
       grain |        426    .8873239    .3165682          0          1

    Variable |        Obs        Mean    Std. Dev.       Min        Max
-------------+---------------------------------------------------------
  legume_nut |        426    .2934272    .4558679          0          1

    Variable |        Obs        Mean    Std. Dev.       Min        Max
-------------+---------------------------------------------------------
       dairy |        426    .2018779    .4018735          0          1

    Variable |        Obs        Mean    Std. Dev.       Min        Max
-------------+---------------------------------------------------------
       flesh |        426    .3896714    .4882491          0          1

    Variable |        Obs        Mean    Std. Dev.       Min        Max
-------------+---------------------------------------------------------
         egg |        426    .2394366    .4272414          0          1

    Variable |        Obs        Mean    Std. Dev.       Min        Max
-------------+---------------------------------------------------------
   vitamin_a |        426     .471831    .4997928          0          1

    Variable |        Obs        Mean    Std. Dev.       Min        Max
-------------+---------------------------------------------------------
   fruit_veg |        426    .6408451    .4803168          0          1

    Variable |        Obs        Mean    Std. Dev.       Min        Max
-------------+---------------------------------------------------------
min_meal_f~f |        416       .5625    .4966757          0          1

    Variable |        Obs        Mean    Std. Dev.       Min        Max
-------------+---------------------------------------------------------
min_diet_div |        426    .4037559    .4912265          0          1

    Variable |        Obs        Mean    Std. Dev.       Min        Max
-------------+---------------------------------------------------------
min_ac_die~f |        416    .2692308    .4440942          0          1

    Variable |        Obs        Mean    Std. Dev.       Min        Max
-------------+---------------------------------------------------------
  yest_water |        193    .3264249    .4701243          0          1

    Variable |        Obs        Mean    Std. Dev.       Min        Max
-------------+---------------------------------------------------------
 yest_liquid |        193    .0880829    .2841525          0          1

    Variable |        Obs        Mean    Std. Dev.       Min        Max
-------------+---------------------------------------------------------
  ever_water |        174    .3103448    .4639699          0          1

    Variable |        Obs        Mean    Std. Dev.       Min        Max
-------------+---------------------------------------------------------
 ever_liquid |        174    .1034483    .3054224          0          1

. 
. **************************************************************************************************************
> ****************************
. *** PAPER TABLE 3: Impact of exposure to neighbor�s BCC on maternal knowledge of infant and young child feedin
> g, OLS marginal effects
. **************************************************************************************************************
> ****************************
. local control_var child_age_mo male_child hh_any_school fem_hh fem_any_school improved_wall electricity

.          
. reg iycf_know_z bcc `control_var', vce(cluster vcode)

Linear regression                               Number of obs     =        900
                                                F(8, 299)         =       5.22
                                                Prob > F          =     0.0000
                                                R-squared         =     0.0455
                                                Root MSE          =     1.0355

                                  (Std. Err. adjusted for 300 clusters in vcode)
--------------------------------------------------------------------------------
               |               Robust
   iycf_know_z |      Coef.   Std. Err.      t    P>|t|     [95% Conf. Interval]
---------------+----------------------------------------------------------------
           bcc |    .175755   .0831975     2.11   0.035     .0120281    .3394819
  child_age_mo |  -.0110679   .0058349    -1.90   0.059    -.0225506    .0004148
    male_child |  -.0719481   .0712213    -1.01   0.313    -.2121067    .0682105
 hh_any_school |   .1143522   .0925937     1.23   0.218    -.0678658    .2965702
        fem_hh |   .1223476   .1814037     0.67   0.501     -.234642    .4793372
fem_any_school |   .2915849   .1048304     2.78   0.006     .0852861    .4978837
 improved_wall |  -.0549207   .0746614    -0.74   0.463     -.201849    .0920077
   electricity |   .2177271   .0777277     2.80   0.005     .0647644    .3706898
         _cons |  -.1700377   .1266999    -1.34   0.181    -.4193742    .0792988
--------------------------------------------------------------------------------

. 
. 
. **************************************************************************************************************
> ****************************
. *** PAPER TABLE 4: Impact of exposure to neighbor�s BCC on infant and young child feeding practices, probit ma
> rginal effects 
. *** Multiple testing corrections using BKY 2006 and BH 1995 q-values
. **************************************************************************************************************
> ****************************
. local pt4_var legume_nut vitamin_a egg dairy flesh fruit_veg grain min_diet_div min_ac_diet_bf min_meal_freq_b
> f yest_water yest_liquid ever_water ever_liquid

. 
. * Estimate and store impacts
. foreach x of local pt4_var {
  2. 
.         * Probit
.         quietly probit `x' bcc `control_var', vce(cluster vcode)
  3.         quietly margins , dydx(bcc) atmeans
  4. 
.         * Store coefficient, se in one matrix; p-value in another matrix
.         mat temp=r(table)
  5.         mat B_SE`x'=temp["b","bcc"],temp["se","bcc"]
  6.         mat P`x'=temp["pvalue","bcc"]
  7.         mat rownames B_SE`x' = `x'
  8.         mat colnames B_SE`x' = margeff_bcc se_bcc
  9.         mat rownames P`x' = `x'
 10.         mat colnames P`x' = pval_bcc
 11. 
.         mat B_SE=nullmat(B_SE)\B_SE`x'
 12.         mat P=nullmat(P)\P`x'
 13.         
.         mat drop B_SE`x'
 14.         mat drop P`x'
 15.         }

. 
. * Multiple testing correction 
.         * Save file of p-values
.                 preserve

.                 svmat P, name(pval)

.                 rename pval1 pval

.                 quietly keep pval

.                 local c: word count `pt4_var'

.                 dis `c'
14

.                 quietly keep if _n in 1/`c'                     

.                 save "$analysis\pvalues.dta", replace
(note: file D:\Users\SROY\Dropbox (IFPRI)\TMRI\Papers\Neighbors paper\plos_one\pvalues.dta not found)
file D:\Users\SROY\Dropbox (IFPRI)\TMRI\Papers\Neighbors paper\plos_one\pvalues.dta saved

.                 clear

. 
.         * Run BKY 2006 using Anderson code
.                 quietly do "$fdr"

.                 mkmat bky06_qval, mat(Q_ANDERSON_BKY2006)

.                 mat colnames Q_ANDERSON_BKY2006 = q_bky2006

. 
.         * Run BH 1995 multiple testing adjustment in Stata
. 
.                 use "$analysis\pvalues.dta", clear

. 
.                 * BH 1995 (multproc, simes)
.                 quietly qqvalue pval, method(simes) qvalue(q_bh1995)

.                 mkmat q_bh1995, mat(Q_BH1995)

.                 
. * Consolidate coefficient, standard error, unadjusted p-value, q-value per BKY 2006, q-value per BH1995
.         matrix TABLE4 = B_SE, P, Q_ANDERSON_BKY2006, Q_BH1995

. 
. * Drop intermediate matrices
.         matrix drop temp B_SE P Q_ANDERSON_BKY2006 Q_BH1995

. 
. * Drop intermediate file
.         erase "$analysis\pvalues.dta"

. 
. restore

. 
. 
. * List output
.         matrix list TABLE4

TABLE4[14,5]
              margeff_bcc       se_bcc     pval_bcc    q_bky2006     q_bh1995
  legume_nut    .14056619    .04185154    .00078314         .012    .01096397
   vitamin_a     .1159581    .04595255    .01162158         .034    .03455381
         egg    .10006042    .03998817    .01234064         .034    .03455381
       dairy    .05035614    .03930272    .20011001         .146    .25468548
       flesh     .0384377    .04694716    .41293257    .26100001    .48175467
   fruit_veg    .01928181    .04168873     .6437095    .29899999    .64370948
       grain   -.01453494    .02474898    .55700588         .273    .59985249
min_diet_div    .13785454    .04926408     .0051376         .033    .03350437
min_ac_die~f    .11872617    .04416237    .00717951         .033    .03350437
min_meal_f~f    .10344344    .04644359    .02592776         .036    .05185553
  yest_water   -.07997187    .06138572    .19265109         .146    .25468548
 yest_liquid   -.04221548    .02612387    .10610001         .103    .18567501
  ever_water   -.09134619    .06153886    .13771185          .12    .21421844
 ever_liquid   -.07090281    .02926181    .01539084         .035    .03591197

.         
. log close
      name:  <unnamed>
       log:  D:\Users\SROY\Dropbox (IFPRI)\TMRI\Papers\Neighbors paper\plos_one\neighbors_bcc_iycn_rct_R1.log
  log type:  text
 closed on:   9 May 2017, 10:41:21
----------------------------------------------------------------------------------------------------------------
